# Supplementary material for: DNP-KLH Yields Changes in Leukocyte Populations and Immunoglobulin Isotype Use with Different Immunization Routes in Zebrafish
Source: Front Immunol. 2015 Dec 1;6:606. doi: 10.3389/fimmu.2015.00606 (PMC4664633; doi:10.3389/fimmu.2015.00606)
Supplement: Supplementary file 2 [file Data_Sheet_1.XLSX]

## Sheet: Sheet1
ID	WBC est	RBC est	Neut %	Lymph %	Mono %	Large lymph %	Eosin %	total %	Thrombocyte est (/100x)
CONT #1	OK	Norm	26	51	3	18	2	100	3
CONT #2	Very low	Little thin?	12	56	2	30		100	3
CONT #3	OK	Little thin?	16	68	3	11	2	100	2
CONT #4	Low	Norm to little thin?	8	77	9	3	3	100	1
CONT #5	Ok	Norm	6	82	10	2	0	100	1
CONT #6	Very low	Norm to little thin?	3	80	3	14		100	<1
CONT #7	Ok to low	Norm to little thin?	17	69	2	12		100	1.5
CONT #8	OK	Norm	6	89	2	3		100	<1
CONT #9	Very low	norm	22	62	4	12		100	2
CONT #10	OK	Norm	35	45	6	12	2	100	1
CONT #11	Low to very low	Norm	31	44	2	22	1	100	2
CONT #12	Low to very low	Norm	20	75		5		100	2
MUC #1	Ok	Thin (but small smear)	7	82	4	2	5	100	1
MUC #2	Good	Norm	4	86	3	7		100	2
MUC #3	OK	Norm		98	1	1		100	1
MUC #4	OK	Thin?	1	96	1	2		100	2.5
MUC #5	OK	Norm	12	72	2	13	1	100	<1
MUC #6	OK	Norm	15	73	1	9	2	100	1
MUC #7	OK	Norm	12	76	5	7		100	1.5
MUC #8	Very low!	Norm	17	71	6	6		100	2
MUC #9	OK	Norm	5	82	1	9	3	100	2
MUC #10	OK	Norm	20	52	1	12	1	86
MUC #11	Ok	Norm	38	55	1	6		100	1
MUC #12	Low to OK	Norm	53	32		15		100	2.5
INJ #1	OK	Norm	0	88	0	12	0	100	3
INJ #2	Good	Norm	4	80	3	10	3	100	2
INJ #3	OK	Thin	7	75	4	11	3	100	2
INJ #4	OK	Norm	19	33	19	25	4	100	1
INJ #5	OK	Norm	9	73		16	2	100	2
INJ #6	Low	Norm	2	89		8	1	100	1.5
INJ #7	Low	Norm	13	74	1	12		100	1
INJ #8	OK to good	Norm	10	71	1	18		100	2.5
INJ #9	Ok	Norm	9	66	4	21		100	2
INJ #9-2	OK	Thin	7	68		22	3	100	3
INJ #10	OK	Thin	3	90	2	5		100	1
INJ #11	OK	Thin	8	54		36	2	100	1.5
INJ #12	OK	thin to normal	6	86		8		100	2
						Supplemental Data 1. Raw numbers from individual cell counts from blood smears of zebrafish in three experimental groups.
